# Supplementary material for: Fabrication of Woven Jute Fiber Epoxy Bio-Composites through the Epoxy/Thiol-Ene Photopolymerization Technique
Source: Polymers (Basel). 2022 Dec 23;15(1):60. doi: 10.3390/polym15010060 (PMC9824046; doi:10.3390/polym15010060)
Supplement: Supplementary file 1 [file polymers-15-00060-s001.zip]

Archive with 1 entries (1 files):
- polymers-2089946-supplementary.pdf
